# Supplementary material for: Anti-SARS-CoV-2 Activity of Rhamnan Sulfate from Monostroma nitidum
Source: Mar Drugs. 2021 Nov 30;19(12):685. doi: 10.3390/md19120685 (PMC8707894; doi:10.3390/md19120685)
Supplement: Supplementary file 1 [file marinedrugs-19-00685-s001.zip]

Archive with 1 entries (1 files):
- marinedrugs-1477859-supplementary.pdf
